# Supplementary material for: Lipidomic profiling of endometrial cancer using desorption electrospray ionization mass spectrometry imaging
Source: Proc Natl Acad Sci U S A. 2025 Nov 24;122(48):e2522839122. doi: 10.1073/pnas.2522839122 (PMC12685106; doi:10.1073/pnas.2522839122)
Supplement: Supplementary file 2 — Dataset S01 (XLSX) [file pnas.2522839122.sd01.xlsx]

## Sheet: Sheet1
Protein name	Means.Protein.Cancer	SD.Protein.Cancer	Means.Protein.Benign	SD.Protein.Benign	Odds ratio	Lower CI	Upper CI	FDR (q value)
ATM_pS1981.R.V	0.984646	0.0925059	1.16711	0.117986	1.41905e-07	3.53402e-11	0.000569808	0.00857616
ATRX.R.C	1.1294	0.447782	0.674427	0.224371	718.059	15.3793	33526.1	0.00857616
b.Catenin.R.V	1.12609	0.373406	0.633166	0.251928	65.1812	5.62464	755.354	0.00857616
Bak.R.C	0.925527	0.125826	1.20388	0.196362	3.1158e-06	1.95638e-09	0.00496233	0.00857616
Bid.R.C	0.906308	0.119965	1.17857	0.263511	0.000185026	1.33222e-06	0.0256972	0.00857616
c.Kit.R.V	0.845259	0.188435	1.34789	0.288429	0.000237941	2.79172e-06	0.0202798	0.00857616
c.Met_pY1234_Y1235.R.V	1.16158	0.3112	0.7763	0.2769	376.965	10.9966	12922.4	0.00857616
C.Raf_pS338.R.V	0.932525	0.106992	1.12213	0.10521	5.41758e-07	1.40529e-10	0.00208855	0.00857616
Caveolin.1.R.V	1.36047	2.49154	6.38253	4.78141	0.717649	0.590778	0.871766	0.00857616
COG3.R.V	1.10966	0.306351	0.634445	0.208862	749.218	18.517	30314.2	0.00857616
E2F1.M.V	0.854716	0.271088	1.38823	0.528997	0.00400031	0.000153283	0.104398	0.00857616
eEF2.R.C	1.21558	0.39209	0.628589	0.240589	581.295	14.5605	23206.9	0.00857616
EGFR_pY1173.R.V	0.942117	0.112857	1.16503	0.199227	6.45673e-05	2.29112e-07	0.018196	0.00857616
eIF4G.R.C	1.36035	0.531678	0.610178	0.242559	127.056	8.87529	1818.89	0.00857616
Elk1_pS383.R.C	0.864049	0.2501	1.38782	0.474277	0.0170144	0.00161194	0.17959	0.00857616
FAK_pY397.R.V	0.876825	0.25485	1.79772	0.786049	0.0147364	0.00132319	0.16412	0.00857616
HSP70.R.C	0.945366	0.660758	2.74579	1.84659	0.268352	0.123037	0.585293	0.00857616
IGF1R_pY1135_Y1136.R.V	0.931478	0.13178	1.28895	0.185374	2.67215e-06	2.51805e-09	0.00283568	0.00857616
JNK_pT183_Y185.R.V	0.9467	0.108397	1.16665	0.195634	0.000115061	6.15543e-07	0.0215079	0.00857616
Mcl.1.R.V	1.09307	0.3279	0.710907	0.250299	121.108	7.02672	2087.32	0.00857616
Mnk1.R.V	1.18761	0.338263	0.749716	0.270661	345.805	10.7897	11082.8	0.00857616
PAK1.R.V	1.32647	0.838764	0.501941	0.225025	163.59	9.64597	2774.39	0.00857616
PEA.15_pS116.R.V	0.959575	0.114438	1.18541	0.118703	2.27973e-06	2.54632e-09	0.00204105	0.00857616
PLC.gamma2_pY759.R.C	0.982634	0.101972	1.16488	0.118691	2.32468e-07	2.62525e-11	0.00205853	0.00857616
RBM15.R.V	1.19294	0.390576	0.53472	0.283138	83.4417	7.8041	892.161	0.00857616
Rictor_pT1135.R.V	0.942229	0.134942	1.18811	0.160431	3.20806e-05	1.0351e-07	0.00994266	0.00857616
Rock.1.R.C	0.909936	0.717661	2.83325	1.71441	0.285703	0.146139	0.558551	0.00857616
RSK.R.C	1.15766	0.352351	0.596229	0.219129	319.984	12.7201	8049.46	0.00857616
Src_pY527.R.V	0.83712	0.536765	1.90304	1.08758	0.19267	0.0724844	0.512137	0.00857616
TIGAR.R.V	0.958834	0.150149	1.18508	0.118492	7.92758e-05	3.71277e-07	0.0169271	0.00857616
Tuberin_pT1462.R.V	0.982643	0.104544	1.19018	0.168339	1.26885e-05	2.40807e-08	0.00668575	0.00857616
Wee1.R.C	1.27975	0.516363	0.689888	0.137925	2302.09	23.2665	227778	0.00857616
XRCC1.R.C	1.06194	0.187068	0.829448	0.112627	40992.7	75.9665	2.21203e+07	0.00857616
c.Abl.R.V	0.989651	0.162407	1.20706	0.152611	0.00071775	9.19952e-06	0.0559991	0.00883039
FRA.1.R.C	0.920941	0.161617	1.33923	0.455014	0.000685128	8.56088e-06	0.0548309	0.00883039
Ubq.Histone.H2B.M.C	0.812355	0.36351	1.52659	0.723012	0.0437781	0.00672258	0.285087	0.00883039
mTOR.R.V	1.14193	0.20335	0.79113	0.228658	47793.8	68.7551	3.3223e+07	0.00894777
PAX8.R.C	1.49152	0.973575	0.643413	0.276419	56.3819	4.88502	650.748	0.00894777
PKM2.R.C	1.32876	0.635609	0.56254	0.349349	50.6185	4.72162	542.66	0.00894777
TRIM25.R.C	1.10732	0.291984	0.739523	0.240616	118.557	6.49614	2163.69	0.00894777
ENY2.M.C	1.0957	0.235401	0.826177	0.149247	7583.37	29.188	1.97025e+06	0.011256
SF2.M.V	0.929129	0.204295	1.20631	0.209762	0.000928555	1.19117e-05	0.0723835	0.0112876
B.Raf_pS445.R.V	1.09965	0.309638	0.736668	0.192108	61.6912	4.54814	836.783	0.0114227
E.Cadherin.R.V	1.38438	0.700734	0.469652	0.821239	5.66447	1.90421	16.8502	0.0114227
Ets.1.R.V	0.930392	0.160974	1.18985	0.266926	0.00122309	1.77269e-05	0.0843886	0.0114227
MAPK_pT202_Y204.R.V	0.953865	0.221849	1.41421	0.427789	0.0142365	0.000976505	0.207553	0.0114227
PDHK1.R.C	0.998319	0.118277	1.16736	0.137725	4.80162e-05	9.26244e-08	0.0248915	0.0114227
Rad51.R.V	0.911074	0.217635	1.52366	0.693581	0.00916154	0.000471662	0.177954	0.0114227
SHP.2_pY542.R.C	0.922797	0.183371	1.73564	0.713594	0.00983283	0.000524936	0.184184	0.0114553
CD44.M.C	0.950118	0.317242	1.40737	0.514215	0.0712885	0.0129562	0.392248	0.0132682
Stathmin.1.R.V	0.955915	0.15007	1.17263	0.191672	0.00100324	1.16246e-05	0.0865821	0.0132682
Collagen.VI.R.V	0.916606	0.20007	1.4634	0.582329	0.00496556	0.000157011	0.157039	0.0139853
Myosin.11.R.V	5.89753	12.1423	21.8221	17.3511	0.937933	0.89958	0.977921	0.0139853
Bax.R.V	1.11805	0.257598	0.827993	0.226603	130.226	5.41581	3131.36	0.0140419
GCN5L2.R.V	1.21802	0.38612	0.783596	0.280998	78.3253	4.47672	1370.39	0.0144687
Rictor.R.C	1.94803	2.9654	5.84609	4.48074	0.777667	0.659001	0.917702	0.014675
INPP4b.R.V	0.926044	0.152801	1.12309	0.209588	0.00382173	9.70125e-05	0.150554	0.0147231
Creb.R.C	0.915051	0.141975	1.24354	0.360808	0.00118527	1.35324e-05	0.103814	0.0153032
FASN.R.V	1.55771	0.81333	0.580911	0.145976	377.598	7.3027	19524.3	0.0153032
ACC_pS79.R.V	1.1836	0.398396	0.723469	0.129346	7229.24	19.4195	2.69121e+06	0.0153196
c.Myc.R.C	0.854932	0.270513	1.50059	0.698631	0.0382513	0.00424445	0.344725	0.0167384
X53BP1.R.V	1.1469	0.424397	0.703358	0.332885	42.0966	3.36134	527.208	0.0169682
c.Jun_pS73.R.V	0.959858	0.145795	1.19294	0.277579	0.00280152	5.13038e-05	0.152981	0.0172578
LC3A.B.R.C	1.05063	0.345151	1.44186	0.375742	0.0565793	0.0080573	0.397307	0.0172578
PAICS.R.C	1.1658	0.353479	0.789465	0.214051	123.222	4.6584	3259.39	0.0172578
Claudin.7.R.V	1.54806	1.27144	0.61853	0.234177	89.0981	4.16576	1905.65	0.0173664
p27_pT198.R.V	1.03031	0.0797949	1.17782	0.196841	8.54554e-05	1.39584e-07	0.0523169	0.0176619
XPA.M.V	0.869575	0.394314	1.99905	1.85478	0.0919582	0.0179022	0.472361	0.0176619
PD.L1.R.C	1.00749	0.162154	1.22194	0.16121	0.00115018	1.08358e-05	0.122086	0.0182294
PLK1.R.C	1.96504	1.24809	0.689077	0.125221	389.706	6.15282	24683.1	0.019442
TFRC.R.V	1.73744	1.03339	0.493678	0.210138	72.4334	3.6626	1432.48	0.019522
Stat3_pY705.R.V	0.9509	0.309219	1.33304	0.502845	0.0728729	0.011615	0.457205	0.0203092
HES1.R.V	1.14886	0.356558	0.791323	0.211983	50.6071	3.1941	801.814	0.0207504
Tau.M.C	0.975061	0.274169	1.38891	0.549182	0.0416124	0.00440295	0.39328	0.0210782
Bcl2A1.R.V	0.984918	0.189841	1.24893	0.256503	0.00710752	0.000212557	0.237663	0.0215714
Smad3.R.V	0.971017	0.165109	1.25193	0.390797	0.0159793	0.000828931	0.308032	0.0227959
Tyro3.R.V	0.968459	0.198416	1.22563	0.239626	0.0088403	0.000292875	0.266841	0.0239129
ACC1.R.C	1.42942	0.598548	0.561323	0.126756	4883.39	10.4274	2.28701e+06	0.0243996
Rab25.R.V	1.68532	0.898836	0.496376	0.19071	58.0219	3.05921	1100.46	0.0243996
EMA.M.C	3.52841	3.73033	0.326097	0.355368	9.91219	1.82747	53.7636	0.0276333
CDK1.R.C	1.86803	1.18267	0.551858	0.175999	175.487	3.71377	8292.29	0.0299903
LDHA.R.C	1.40704	0.77707	0.739062	0.264355	17.1012	2.03655	143.601	0.0306729
Cyclophilin.F.M.V	1.37951	0.616477	0.81476	0.503659	12.4634	1.87249	82.9565	0.0308882
MMP2.R.V	1.00455	0.129272	1.2875	0.398771	0.00417397	6.62837e-05	0.26284	0.0316391
YAP_pS127.R.E	0.954839	0.493973	1.49298	0.548815	0.198559	0.0585397	0.673487	0.0316391
ERCC5.R.C	1.10124	0.23311	0.887416	0.213696	65.2093	2.69203	1579.57	0.03319
MERIT40_pS29.R.V	1.05213	0.186202	0.888131	0.127856	270.731	3.76413	19472.1	0.03319
Chk1_pS296.R.V	1.03058	0.14481	1.17136	0.150698	0.00359345	4.73917e-05	0.272471	0.0346424
CD171.M.V	1.09551	0.868342	3.2128	3.13408	0.529384	0.323786	0.865531	0.0355548
Axl.R.V	0.913691	0.316466	1.21654	0.346754	0.0900017	0.0137967	0.58712	0.0367254
Stat3.R.C	1.06926	0.313789	0.787524	0.275442	22.7339	1.99744	258.745	0.0367254
PKCa.R.V	1.13216	0.768043	1.90678	0.99542	0.400268	0.195752	0.818456	0.0371166
X4E.BP1_pS65.R.V	0.877892	0.340953	1.24037	0.573421	0.16879	0.0414954	0.686586	0.0392525
CD31.M.V	0.946689	0.26834	1.23654	0.481281	0.0508135	0.00478872	0.539187	0.0402417
YAP.R.E	0.974221	0.163069	1.14019	0.271024	0.0133061	0.000429562	0.412168	0.0405582
PDGFR.b.R.V	0.919158	0.752131	1.6718	0.618334	0.306104	0.118731	0.789175	0.0419636
Cdc2_pY15.R.C	0.981182	0.152285	1.10591	0.121361	0.00227742	1.57531e-05	0.329245	0.0479525
Rb_pS807_S811.R.V	1.45758	0.807664	0.852063	0.352676	11.9851	1.56121	92.0081	0.0486981
Gys.R.V	1.15569	0.365327	0.878582	0.161803	137.144	2.39767	7844.48	0.0487053
PARP1.R.V	1.18554	0.520923	0.79689	0.279634	14.5695	1.60571	132.196	0.0487053
B7.H4.R.C	1.25417	0.585989	0.856274	0.156166	54.196	2.01056	1460.89	0.0488873
Smad1.R.V	1.05363	0.168058	0.924778	0.11314	3859.62	4.19956	3.54719e+06	0.0488873
Annexin.I.M.V	1.44147	0.993546	0.768719	0.320487	6.88405	1.38924	34.1123	0.0496362
IGFBP2.R.V	1.94582	1.72314	0.741821	0.638572	5.23943	1.3236	20.7402	0.0496362
p21.R.V	1.03047	0.162018	1.21048	0.297248	0.0149454	0.000449457	0.496963	0.0502693
MSI2.R.C	1.10421	0.260081	0.872928	0.398682	19.7198	1.52933	254.275	0.059256
AMPK.a2_pS345.R.V	1.02907	0.164046	1.1631	0.177753	0.0176163	0.000527954	0.587808	0.062531
Jak2.R.V	1.05665	0.29622	0.84683	0.228845	39.7197	1.61743	975.409	0.062531
RIP.R.C	1.04634	0.181907	0.892716	0.222649	64.5628	1.73335	2404.8	0.062531
p44.42.MAPK.R.V	0.954892	0.225604	1.14647	0.301488	0.044636	0.00297632	0.669407	0.0625945
MSH6.R.C	1.14562	0.445538	0.799701	0.34835	15.7183	1.41269	174.889	0.063569
Shc_pY317.R.V	1.0211	0.168443	0.891052	0.174768	246.385	1.91923	31630.1	0.0659756
N.Ras.M.V	0.928237	0.258491	1.1404	0.32497	0.0456013	0.00291824	0.712579	0.0688433
SLC1A5.R.C	1.66944	1.30482	0.846859	0.411047	7.95088	1.25345	50.434	0.0688433
Lck.R.V	1.15467	0.352539	0.875683	0.430771	12.0186	1.30019	111.097	0.0697061
PI3K.p110.b.M.C	0.938956	0.27571	1.19516	0.429906	0.0709054	0.00659215	0.762662	0.0704882
Tuberin.R.V	1.03914	0.248243	0.847144	0.289433	19.819	1.33296	294.676	0.0725632
cdc25C.R.V	1.14497	0.354558	0.888244	0.0871185	36.2175	1.39808	938.218	0.073206
XPF.M.C	1.12766	0.351252	0.876514	0.271874	8.68582	1.20919	62.3917	0.0749996
Cyclin.B1.R.V	1.87399	1.25096	0.624467	0.108152	711.056	1.61797	312491	0.0795895
Cyclin.E1.M.V	1.1323	0.437559	0.838829	0.315824	11.4146	1.1963	108.914	0.0795895
Jagged1.R.V	1.01636	0.147624	1.12344	0.132762	0.0110241	0.000169388	0.717478	0.0795895
ER.a_pS118.R.V	1.37031	0.802287	0.889742	0.402226	7.95484	1.14957	55.0461	0.0816662
Merlin.R.C	1.14497	0.209775	0.990751	0.249813	47.8886	1.28537	1784.17	0.0820567
Myt1.R.C	1.05351	0.131161	0.960391	0.13952	483.473	1.4337	163037	0.0843872
VEGFR.2.R.V	0.952134	0.298563	1.19629	0.462831	0.155373	0.0262239	0.920564	0.0900818
FoxM1.R.V	0.913188	0.302339	1.16303	0.399217	0.1446	0.0225139	0.928726	0.0922774
p27.Kip.1.R.V	1.01093	0.229369	1.18978	0.217583	0.0647239	0.00457757	0.915154	0.0943058
PAK4.R.V	1.04347	0.115632	1.12499	0.134541	0.00485358	2.57841e-05	0.913632	0.100938
Bim.R.V	1.12293	0.344723	0.897431	0.266816	10.8125	1.03685	112.756	0.101006
GATA3.M.V	0.985968	0.280244	1.16525	0.231927	0.0495218	0.00249267	0.983848	0.104966
DUSP4.R.V	1.36062	0.829178	0.820131	0.286998	10.9649	1.00698	119.395	0.105392
P.Cadherin.R.C	1.07132	0.300784	0.890437	0.124749	41.7869	1.00123	1744	0.105847
X4E.BP1.R.V	1.29729	0.844025	0.767037	0.345955	4.06893	0.991098	16.7049	0.108305
NDUFB4.M.V	0.925272	0.277087	1.16014	0.447194	0.099902	0.00962637	1.03678	0.112045
ADAR1.M.V	1.05212	0.278096	0.877094	0.249859	9.41521	0.921582	96.1892	0.121524
BiP.GRP78.M.C	1.12193	0.264455	0.945079	0.333049	12.0527	0.901876	161.072	0.122295
CD26.R.V	0.983257	0.276114	1.16268	0.284387	0.132911	0.0162558	1.08671	0.122295
Rad50.M.V	1.14922	0.408174	0.912668	0.300708	7.79399	0.885203	68.6241	0.13044
Atg3.R.V	1.03931	0.216928	0.909328	0.183904	27.8138	0.786042	984.184	0.136158
Bcl2.M.V	1.00785	0.464156	1.3498	0.82107	0.378638	0.132072	1.08552	0.139455
eIF4E.R.V	1.04827	0.300382	0.871431	0.240999	7.51152	0.844001	66.8517	0.139455
SOD1.M.V	0.926574	0.321777	1.14077	0.439578	0.199202	0.0348075	1.14003	0.139455
MEK1_pS217_S221.R.V	1.07492	0.141322	1.16513	0.151713	0.0240765	0.000411932	1.40722	0.142152
p70.S6K1.R.V	1.15887	0.475802	0.872626	0.501608	3.73746	0.874247	15.9778	0.146428
AR.R.V	1.00097	0.361938	1.22111	0.369791	0.230816	0.0457081	1.16557	0.146739
MIF.R.C	1.03355	0.2536	0.89587	0.140737	23.0539	0.709282	749.323	0.148013
ULK1_pS757.R.C	1.01974	0.216142	1.14876	0.195609	0.0826046	0.00517469	1.31863	0.148013
Akt_pS473.R.V	1.85683	1.31792	1.12786	0.595623	2.06012	0.915039	4.63814	0.153088
BRD4.R.V	1.13645	0.449363	0.881149	0.427375	4.88944	0.803119	29.7672	0.159898
ATR_pS428.R.C	1.04118	0.244794	0.916875	0.0750855	50.8281	0.535489	4824.56	0.169596
MCT4.R.V	1.22303	0.531627	0.939974	0.219475	6.07775	0.742131	49.7743	0.171728
Glutamate.D1.2.R.C	0.898435	0.185504	1.00027	0.145607	0.0517484	0.00159199	1.6821	0.175966
Sox2.R.V	1.02933	0.296588	1.2116	0.201893	0.143708	0.0143428	1.43989	0.181205
PRAS40_pT246.R.V	0.958305	0.338195	1.1485	0.396416	0.197574	0.0281673	1.38584	0.186196
WIPI1.R.C	0.988674	0.232077	0.870761	0.138309	18.2987	0.555719	602.538	0.186196
TTF1.R.V	1.00095	0.185138	1.13532	0.365434	0.112133	0.00790085	1.59145	0.190297
B.Raf.R.V	0.978174	0.135377	1.05338	0.153888	0.0286364	0.000378683	2.16552	0.191722
DJ1.R.V	0.999793	0.19516	1.11257	0.264011	0.0883482	0.00457004	1.70795	0.192127
S6_pS240_S244.R.V	1.46724	0.848876	1.03276	0.527444	3.0306	0.776066	11.8347	0.195033
JNK2.R.C	0.945573	0.175076	1.03663	0.166702	0.0439172	0.000916948	2.10341	0.198536
Hexokinase.II.R.V	1.002	0.238842	0.872008	0.287173	11.7449	0.552046	249.876	0.198972
Src.M.V	0.979882	0.270603	1.13033	0.364593	0.144846	0.0129063	1.6256	0.202961
SDHA.R.V	1.08239	0.217042	0.971886	0.210889	15.9783	0.493396	517.446	0.203458
MDM2_pS166.R.V	1.03938	0.17693	1.128	0.146239	0.053908	0.00133497	2.17688	0.207969
Chk2_pT68.R.C	1.00949	0.13986	1.08462	0.1615	0.0427739	0.000776923	2.35494	0.209415
PRAS40.M.C	1.00271	0.301969	0.856482	0.248113	7.23206	0.57926	90.2924	0.21026
Paxillin.R.C	0.943581	0.243431	1.1193	0.561677	0.2408	0.0386355	1.50081	0.213569
Cox2.R.C	1.45922	0.873634	1.01831	0.358818	3.16195	0.715261	13.978	0.213975
Smad4.M.V	0.947231	0.300287	1.10667	0.382137	0.211252	0.0284077	1.57096	0.213975
GAPDH.M.C	1.20898	0.643178	0.918561	0.398733	3.05673	0.719882	12.9793	0.214216
p38.MAPK.R.V	1.08254	0.245499	0.947039	0.394994	6.82387	0.533582	87.2691	0.229038
Transglutaminase.M.V	1.18547	0.754318	1.57367	0.944184	0.582253	0.28185	1.20283	0.234713
VASP.R.V	0.97773	0.27087	1.11351	0.332185	0.203406	0.0237178	1.74443	0.237206
HER2.M.V	1.11456	0.411257	0.942056	0.200662	5.71623	0.531065	61.5278	0.242425
Bcl.xL.R.V	0.985957	0.199037	1.24287	0.84005	0.279966	0.0490816	1.59695	0.243283
IRS1.R.V	1.00247	0.159504	1.07091	0.0652551	0.046665	0.000675471	3.22386	0.248712
ER.R.V	1.29457	0.928562	0.867469	0.838999	1.95023	0.772436	4.92387	0.249507
FoxO3a.R.C	0.983726	0.149991	1.04995	0.11837	0.0380395	0.000386171	3.74705	0.256373
BAP1.M.V	1.12124	0.352708	0.977597	0.145698	4.60867	0.510234	41.6277	0.270462
WIPI2.R.C	1.2082	0.564881	0.957276	0.48732	3.06085	0.612171	15.3043	0.270462
TAZ.R.V	1.1068	0.316708	0.97434	0.227593	6.78657	0.424056	108.612	0.272496
ATM.R.V	1.06291	0.43822	0.880001	0.2832	3.5054	0.563466	21.8076	0.275302
Cox.IV.R.V	1.11674	0.501776	0.880328	0.693557	2.53176	0.648049	9.89089	0.278207
Akt_pT308.R.V	1.29151	0.701925	1.01456	0.279026	2.59171	0.629488	10.6705	0.285329
Annexin.VII.M.V	0.956607	0.19765	1.0504	0.282659	0.137888	0.0072027	2.63972	0.285545
AMPKa_pT172.R.C	1.10355	0.497508	0.902514	0.344301	2.56052	0.624524	10.498	0.288837
PAR.R.C	1.50731	1.46372	0.934717	0.728906	1.83456	0.730896	4.60476	0.294353
p38_pT180_Y182.R.V	1.37259	0.844589	1.04283	0.466024	1.98401	0.683591	5.75824	0.308083
SCD.M.V	0.97662	0.270596	1.09439	0.338359	0.180055	0.0125806	2.57698	0.308083
Rab11.R.E	0.9995	0.137007	1.05792	0.169516	0.0671902	0.000961962	4.69304	0.313936
TFAM.R.V	1.24626	0.442373	1.05906	0.536384	2.73719	0.559633	13.3877	0.313968
TSC1.R.C	0.988342	0.271014	1.0988	0.277504	0.262124	0.0313121	2.19432	0.316775
NAPSIN.A.R.C	1.03386	0.203099	1.11508	0.218311	0.178789	0.0107444	2.97511	0.334525
PDK1_pS241.R.V	1.05258	0.235816	0.963742	0.228371	4.96548	0.334724	73.6605	0.353114
GCLM.R.C	1.04527	0.180953	1.11518	0.214065	0.158717	0.00676743	3.7224	0.36275
RPA32_pS4_S8.R.C	1.01948	0.251382	0.93467	0.142803	7.01965	0.247701	198.931	0.36275
b.Catenin_pT41_S45.R.V	1.02928	0.166148	1.08786	0.14663	0.127368	0.00329582	4.92217	0.383098
HSP27.M.C	0.981858	0.568255	1.17638	0.38288	0.555636	0.194852	1.58445	0.383098
Wee1_pS642.R.C	1.01679	0.219087	1.1008	0.287804	0.237888	0.0184234	3.07168	0.383098
Src_pY416.R.V	1.00231	0.18333	1.07429	0.276293	0.194674	0.0100716	3.76285	0.391168
Granzyme.B.R.V	1.14178	0.740948	4.69607	13.4867	0.917147	0.782048	1.07558	0.401254
HSP27_pS82.R.V	1.06879	0.699831	1.30128	0.49954	0.626219	0.26236	1.49471	0.405163
PCNA.M.C	1.01298	0.331776	0.908762	0.225197	3.38297	0.329102	34.7749	0.422018
PKA.a.R.V	1.15972	0.393492	1.29611	0.496744	0.466512	0.107446	2.02552	0.42405
ZAP.70.R.C	1.13715	0.375667	1.02134	0.214025	3.13687	0.345475	28.4823	0.42405
LRP6_pS1490.R.V	1.05736	0.136186	1.10188	0.147092	0.0898959	0.000798462	10.1211	0.43254
AMPKa.R.C	0.986184	0.225829	1.06058	0.264619	0.258432	0.0176257	3.78918	0.43835
Notch3.R.C	1.02197	0.280893	0.939711	0.170037	4.47555	0.219993	91.0505	0.444704
Caspase.7.cleaved.R.C	1.87715	2.34777	1.14054	0.644421	1.38139	0.71694	2.66165	0.448877
c.IAP2.R.C	1.02607	0.25912	0.951357	0.156991	4.37878	0.210379	91.1389	0.454856
C.Raf.R.C	1.00441	0.117632	1.0405	0.119042	0.0800351	0.000434615	14.7386	0.455774
X14.3.3.epsilon.M.C	1.06049	0.25595	0.979991	0.30321	2.99915	0.304624	29.5278	0.458825
Gys_pS641.R.V	1.13164	0.432755	1.00988	0.265114	2.38747	0.382635	14.8968	0.463254
Atg7.R.V	1.16979	0.341455	1.06293	0.428724	2.44409	0.367363	16.2607	0.46391
p16INK4a.R.V	1.38599	1.28179	1.02636	0.311363	1.46798	0.651715	3.30659	0.46391
PKC.b.II_pS660.R.V	1.07658	0.316769	0.983486	0.327255	2.61448	0.32926	20.7602	0.469893
PMS2.R.V	1.01568	0.176789	0.966684	0.118858	6.82047	0.109561	424.592	0.469893
PREX1.R.V	1.18478	0.306688	1.06964	0.655593	2.6781	0.317924	22.5595	0.469893
mTOR_pS2448.R.C	1.06875	0.248174	1.14522	0.321877	0.345399	0.0341079	3.49774	0.471883
Caspase.3.R.C	1.08561	0.217193	1.02426	0.194798	5.15735	0.140494	189.319	0.474925
NDRG1_pT346.R.V	1.59705	1.68095	1.14174	0.506606	1.36535	0.684348	2.72403	0.478716
Cyclin.D1.R.V	1.04544	0.1966	1.10038	0.1767	0.255096	0.0120484	5.40104	0.478924
MIG6.M.V	1.0229	0.215211	1.58982	1.76569	0.239202	0.00989056	5.78509	0.478924
TUFM.R.V	1.00679	0.238235	0.9401	0.257316	4.03421	0.16634	97.8411	0.490338
Histone.H3.R.V	1.39996	1.2255	1.08663	0.781026	1.41404	0.629177	3.17798	0.50127
VHL.EPPK1.M.E	2.40368	2.59315	1.64558	3.63578	1.15017	0.824197	1.60508	0.510061
HER3_pY1289.R.C	0.996545	0.31426	1.07407	0.189219	0.437912	0.0593027	3.2337	0.517296
ARID1A.R.C	1.05466	0.471064	0.946598	0.353238	1.78117	0.392975	8.07321	0.556712
eIF4E_pS209.R.V	1.0845	0.14774	1.12591	0.252583	0.266323	0.00834753	8.49689	0.556712
Stat5a.R.V	1.00139	0.235551	0.948139	0.167129	3.06448	0.159164	59.0025	0.559136
X14.3.3.zeta.R.V	1.06812	0.282114	1.00276	0.267137	2.61321	0.19796	34.4962	0.565937
Connexin.43.R.C	1.18392	0.926536	1.45917	1.9969	0.845742	0.530593	1.34808	0.579928
eEF2K.R.V	1.03046	0.303761	0.949883	0.528468	2.12342	0.262322	17.1885	0.579928
p70.S6K_pT389.R.V	1.1006	0.288009	1.04096	0.174896	2.5471	0.177395	36.572	0.589899
Notch1.R.V	1.00857	0.164071	1.04217	0.129078	0.258434	0.00480588	13.8972	0.604263
A.Raf.R.V	1.02251	0.116187	0.996024	0.159587	5.89447	0.0307587	1129.59	0.604731
Cyclin.D3.M.V	1.12483	0.371237	1.0515	0.302906	1.88117	0.270399	13.0873	0.607119
Gab2.R.V	1.12587	0.686302	0.993087	0.287002	1.75651	0.322147	9.57737	0.607119
IGFRb.R.C	0.976035	0.399498	0.899342	0.201601	1.83261	0.293211	11.4541	0.607119
IR.b.R.C	1.10437	0.422842	1.02415	0.211382	1.7928	0.299771	10.7219	0.607119
PAI.1.M.V	1.10861	0.712227	1.25288	0.497921	0.769511	0.346691	1.708	0.607119
PR.R.V	1.13469	1.0161	1.35192	1.14088	0.822547	0.457793	1.47792	0.607119
b.Actin.R.C	1.03957	0.319898	1.10518	0.340033	0.546859	0.0845835	3.53562	0.608151
CD49b.M.V	0.972442	0.24815	1.02625	0.38827	0.49294	0.0495812	4.90084	0.61845
G6PD.R.V	1.07583	0.54352	0.976997	0.221075	1.70233	0.306639	9.45058	0.61845
Hif.1.alpha.M.C	1.08008	0.277377	1.02556	0.285006	2.04214	0.208646	19.9876	0.61845
PEA.15.R.V	1.02301	0.348496	1.08724	0.215558	0.571652	0.0946895	3.45113	0.61845
S6_pS235_S236.R.V	1.27748	0.744515	1.12794	0.877743	1.36463	0.497795	3.74092	0.61845
EGFR.R.V	1.01993	0.216493	1.05997	0.202487	0.429617	0.02542	7.26086	0.629526
Beclin.G.C	1.08345	0.522246	0.989382	0.432228	1.52944	0.363991	6.42645	0.63121
HER3.R.V	1.10826	0.575065	1.00817	0.299934	1.72463	0.263747	11.2773	0.637229
Bad_pS112.R.V	1.04505	0.157463	1.07353	0.163021	0.32864	0.00684841	15.7707	0.638826
Oct.4.R.C	1.0791	0.170865	1.05051	0.130064	3.68059	0.0342726	395.265	0.649453
PI3K.p110.a.R.C	0.966453	0.135731	0.990058	0.153825	0.285365	0.00282458	28.8303	0.657297
Heregulin.R.V	1.19891	0.857861	1.06188	0.0987809	1.42944	0.375281	5.44474	0.659299
PTEN.R.V	1.16586	0.711971	1.04929	0.640563	1.30545	0.480929	3.54358	0.659299
HER2_pY1248.R.C	1.0705	0.197007	1.10146	0.157359	0.423642	0.0157291	11.4103	0.665928
Porin.M.V	1.01973	0.279362	1.06982	0.42795	0.58605	0.0733364	4.68327	0.668869
PKC.delta_pS664.R.V	1.07797	0.945064	1.21097	0.156768	0.861684	0.464891	1.59715	0.690174
YB1_pS102.R.V	1.05988	0.183509	1.03294	0.176672	2.43293	0.0570661	103.724	0.694065
GSK.3a.b.M.V	1.05665	0.367761	1.11148	0.444013	0.676268	0.123175	3.7129	0.702379
PDK1.R.V	1.03388	0.152483	1.01352	0.151976	2.49685	0.0351864	177.178	0.722594
IRF.1.R.C	1.05295	0.213786	1.02592	0.194896	1.94143	0.0777207	48.4962	0.732947
X14.3.3.beta.R.V	1.12378	0.45342	1.07265	0.334419	1.35293	0.273589	6.69037	0.756501
DM.K9.Histone.H3.R.C	1.14629	0.677365	1.07167	0.509902	1.22513	0.406646	3.69105	0.761405
H2AX_pS140.M.C	1.04646	0.435327	1.00289	0.294497	1.33423	0.242926	7.32798	0.781617
ERCC1.M.V	0.978227	0.349833	1.00365	0.397952	0.817846	0.139876	4.78188	0.866407
Myosin.IIa_pS1943.R.V	1.15353	0.303918	1.17978	0.69281	0.852424	0.183804	3.95325	0.875626
PI3K.p85.R.V	1.02005	0.200951	1.033	0.182791	0.711875	0.0283564	17.8713	0.875626
Akt.R.V	0.995262	0.24611	1.01158	0.32574	0.782727	0.067478	9.07943	0.878976
Pdcd4.R.C	1.27934	0.607293	1.31871	1.08846	0.926833	0.389988	2.20268	0.895151
Glutaminase.R.C	1.0614	0.328024	1.04615	0.174599	1.19294	0.132666	10.727	0.903744
Rheb.M.C	1.00712	0.187035	1.01611	0.233408	0.783516	0.0285622	21.4933	0.911039
Raptor.R.V	1.0245	0.116509	1.02911	0.117849	0.707741	0.00307312	162.993	0.923803
MEK1.R.V	1.0823	1.64663	1.03107	0.355155	1.02534	0.651554	1.61356	0.933726
DM.Histone.H3.R.V	1.14418	0.6499	1.12479	0.539888	1.05308	0.37032	2.99467	0.93938
p90RSK_pT573.R.C	1.12537	0.442077	1.1368	0.192943	0.933274	0.202313	4.30521	0.939451
SOD2.R.V	1.47019	1.08036	1.50323	1.31976	0.974031	0.557377	1.70214	0.939451
D.a.Tubulin.R.V	1.1294	0.543461	1.11548	0.409503	1.05576	0.298999	3.72788	0.939479
Aurora.B.R.V	1.03977	0.166531	1.0415	0.155799	0.93633	0.0191304	45.8283	0.977026
UBAC1.R.V	0.985548	0.213772	0.986226	0.132289	0.982833	0.0405668	23.8116	0.991505
